# Supplementary material for: Zuogui Pill Ameliorates Glucocorticoid-Induced Osteoporosis through ZNF702P-Based ceRNA Network: Bioinformatics Analysis and Experimental Validation
Source: Evid Based Complement Alternat Med. 2022 Aug 29;2022:8020182. doi: 10.1155/2022/8020182 (PMC11401717; doi:10.1155/2022/8020182)
Supplement: Supplementary Materials — Supplementary Table 1. LncRNA-miRNA-mRNA interactions. Supplementary Table 2. The drugs, active compounds, and targets of ZGP. Supplementary Table 3. Detailed network topology information of intersection targets. [file 8020182.f1.zip]

Archive with 3 entries (3 files):
- 8020182.f1/Supplementary Table 1  lncRNA-miRNA-mRNA interactions.docx
- 8020182.f1/Supplementary Table 2 The drugs, active compounds and targets of ZGP.docx
- 8020182.f1/Supplementary Table 3 Detailed network topology information of intersection targets.doc
